# Supplementary material for: GDF15 is required for cold-induced thermogenesis and contributes to improved systemic metabolic health following loss of OPA1 in brown adipocytes
Source: eLife. 2023 Oct 11;12:e86452. doi: 10.7554/eLife.86452 (PMC10567111; doi:10.7554/eLife.86452)
Supplement: Figure 3—source data 1. — (A) Full immunoblot images for OPA1, PERK, and GAPDH in brown adipose tissue (BAT) (uncropped blots with the relevant bands labeled). (B) Full immunoblot images for pEif2a and Eif2a in BAT. (F) Full immunoblot images for UCP1 and β-actin in BAT. (I) Full immunoblot images for UCP1 and β-actin in inguinal white adipose tissue (iWAT). (J) Full immunoblot images for tyrosine hydroxylase (TH) and β-actin in iWAT. [file elife-86452-fig3-data1.zip]

Archive with 2 entries (2 files):
- Fig. 3 - source data 1.pptx
- __MACOSX/._Fig. 3 - source data 1.pptx
