# Supplementary material for: GDF15 is required for cold-induced thermogenesis and contributes to improved systemic metabolic health following loss of OPA1 in brown adipocytes
Source: eLife. 2023 Oct 11;12:e86452. doi: 10.7554/eLife.86452 (PMC10567111; doi:10.7554/eLife.86452)
Supplement: Figure 6—source data 4. [file elife-86452-fig6-data4.zip]

Archive with 2 entries (2 files):
- Fig.6 source data 4.tif
- __MACOSX/._Fig.6 source data 4.tif
