# Supplementary material for: GDF15 is required for cold-induced thermogenesis and contributes to improved systemic metabolic health following loss of OPA1 in brown adipocytes
Source: eLife. 2023 Oct 11;12:e86452. doi: 10.7554/eLife.86452 (PMC10567111; doi:10.7554/eLife.86452)
Supplement: Figure 6—figure supplement 1—source data 1. — (I) Full immunoblot images for UCP1 and β-actin in inguinal white adipose tissue (iWAT) of wild-type (WT) and OPA1 brown adipose tissue (BAT) knockout (KO) mice. (J) Full immunoblot images for Serca1a and Ponceau red staining in gastrocnemius muscle of WT and OPA1 BAT KO mice. [file elife-86452-fig6-figsupp1-data1.zip]

Archive with 2 entries (2 files):
- Supplemental Fig. 5- source data 1.pptx
- __MACOSX/._Supplemental Fig. 5- source data 1.pptx
