# Supplementary material for: GDF15 is required for cold-induced thermogenesis and contributes to improved systemic metabolic health following loss of OPA1 in brown adipocytes
Source: eLife. 2023 Oct 11;12:e86452. doi: 10.7554/eLife.86452 (PMC10567111; doi:10.7554/eLife.86452)
Supplement: Figure 7—figure supplement 1—source data 5. [file elife-86452-fig7-figsupp1-data5.zip]

Archive with 2 entries (2 files):
- suppl Fig.6  source data 5.tif
- __MACOSX/._suppl Fig.6  source data 5.tif
